# Supplementary material for: Changes in striatal activity and functional connectivity in a mouse model of Huntington's disease
Source: PLoS One. 2017 Sep 21;12(9):e0184580. doi: 10.1371/journal.pone.0184580 (PMC5608247; doi:10.1371/journal.pone.0184580)
Supplement: S2 Table — (XLSX) [file pone.0184580.s002.xlsx]

## Sheet: Figure 1
Age (months)	Mouse ID	Genotype	Condition	Body weights (g)	Rewards	Total nose-pokes			Clasping			Seizure
2	24	R6/1	Learning	23.5	12,00	80,00			2 month	4 month	6 month	2 month	4 month	6 month
2	32	R6/1	Learning	27.4	20,00	46,00		R6/1	0	1	6	0	1	6
2	42	R6/1	Learning	22.4	18,00	136,00
2	46	R6/1	Learning	22.88	18,00	67,00
2	48	R6/1	Learning	22.68	18,00	152,00
2	53	R6/1	Learning	23.65	23,00	153,00
2	62	R6/1	Learning	22.42	20,00	112,00
2	28	WT	Learning	26.5	32,00	64,00
2	38	WT	Learning	22.7	22,00	68,00
2	44	WT	Learning	22.35	13,00	96,00
2	51	WT	Learning	22.89	31,00	169,00
2	56	WT	Learning	24.57	30,00	65,00
2	58	WT	Learning	23.98	22,00	112,00
2	60	WT	Learning	24.14	25,00	111,00
2	64	WT	Learning	19.26	21,00	65,00
4	30	R6/1	Learning	24.2	10,00	123,00
4	40	R6/1	Learning	20	6,00	150,00
4	71	R6/1	Learning	23	1,00	27,00
4	76	R6/1	Learning	41.9	4,00	18,00
4	84	R6/1	Learning	23	5,00	19,00
4	90	R6/1	Learning	22.2	4,00	8,00
4	22	WT	Learning	23.7	20,00	89,00
4	34	WT	Learning	28.1	21,00	77,00
4	74	WT	Learning	31.8	25,00	130,00
4	79	WT	Learning	31	24,00	76,00
4	82	WT	Learning	27.8	27,00	74,00
4	89	WT	Learning	26.8	33,00	122,00
4	100	WT	Learning	27.5	38,00	153,00
4	103	WT	Learning	25.8	19,00	77,00
6	73	R6/1	Learning	20.41	1,00	2,00
6	81	R6/1	Learning	20	3,00	9,00
6	87	R6/1	Learning	18.3	0,00	0,00
6	93	R6/1	Learning	21.2	0,00	0,00
6	97	R6/1	Learning	20.7	6,00	55,00
6	99	R6/1	Learning	23	2,00	4,00
6	102	R6/1	Learning	20.4	2,00	4,00
6	106	R6/1	Learning	20.8	2,00	133,00
6	70	WT	Learning	31	21,00	104,00
6	78	WT	Learning	32.8	15,00	49,00
6	86	WT	Learning	31.2	20,00	151,00
6	92	WT	Learning	30.7	16,00	46,00
6	95	WT	Learning	32.9	29,00	150,00
6	105	WT	Learning	31.6	35,00	80,00
6	108	WT	Learning	31.3	16,00	140,00

## Sheet: Figure 3
Age (months)	Mouse ID	Genotype	Condition	DMS	DLS	PFC	Amg	DG	CA1	Septum
2	24	R6/1	Learning	278,000	0,000	177,00	62,00	408,00	779,50	422,06
2	48	R6/1	Learning	551,000	409,000	191,13	50,83	137,05	1459,00	334,00
2	53	R6/1	Learning	655,000	194,000	212,99	36,50	24,34	1739,99	603,98
2	42	R6/1	Learning	398,000	133,000	174,53	47,95	401,75	1575,63	239,91
2	46	R6/1	Learning	486,000	30,000	234,52	12,54	107,80	1422,06	392,06
2	32	R6/1	Learning	529,000	82,000	211,00	39,00	530,00	611,00	608,00
2	62	R6/1	Learning	883,000	296,000	352,00	70,75	64,34	1254,21	814,41
2	28	WT	Learning	286,000	0,000	241,00	13,00	654,00	78,60	272,00
2	60	WT	Learning	49,000	0,000	17,35	55,98	9,82	224,16	46,13
2	64	WT	Learning	424,000	444,000	235,05	53,10	201,61	1641,13	584,89
2	38	WT	Learning	257,000	0,000	141,00	0,00	564,00	206,00	203,00
2	44	WT	Learning	362,000	170,000	223,21	35,65	360,73	623,33	422,15
2	58	WT	Learning	339,000	190,000	78,44	10,99	111,03	644,26	274,43
2	51	WT	Learning	62,000	48,000	84,09	4,01	362,84	669,00	132,39
2	56	WT	Learning	290,000	30,000	32,08	12,39	95,96	944,38	28,78
4	84	R6/1	Learning	111,000	69,000	146,34	29,00	235,25	777,19	192,96
4	90	R6/1	Learning	111,000	89,000	207,62	394,50	336,25	1005,33	194,00
4	76	R6/1	Learning	247,000	75,000	249,22	34,48	374,10	1068,82	846,19
4	71	R6/1	Learning	36,000	12,000	108,48	30,93	243,51	761,49	53,72
4	40	R6/1	Learning	424,000	18,000	258,00	7,00	718,00	1556,00	339,00
4	30	R6/1	Learning	128,000	0,000	220,00	43,00	645,00	1077,00	322,00
4	82	WT	Learning	176,000	41,000	146,71	50,05	434,79	782,40	207,87
4	74	WT	Learning	170,000	55,000	193,50	57,00	439,35	639,69	373,32
4	100	WT	Learning	115,000	99,000	100,30	46,16	83,25	358,55	157,59
4	103	WT	Learning	145,000	34,000	46,32	232,98	117,35	115,06	247,26
4	79	WT	Learning	194,000	66,000	246,15	98,25	301,76	1448,47	568,81
4	89	WT	Learning	280,000	87,000	182,85	0,00	279,32	738,77	430,00
4	34	WT	Learning	134,000	0,000	173,00	17,00	481,00	740,00	456,00
4	22	WT	Learning	126,000	25,000	238,00	16,00	366,00	423,00	655,00
6	97	R6/1	Learning	162,000	94,000	318,63	44,89	415,99	913,96	133,36
6	81	R6/1	Learning	187,000	98,000	223,31	8,37	303,92	1414,50	113,58
6	106	R6/1	Learning	226,000	79,000	208,87	105,64	278,54	640,00	345,88
6	93	R6/1	Learning	37,000	40,000	201,08	608,00	192,63	1921,13	159,53
6	87	R6/1	Learning	43,000	53,000	101,30	53,94	116,27	1474,17	74,83
6	102	R6/1	Learning	68,000	89,000	181,32	72,54	168,68	1050,50	561,17
6	99	R6/1	Learning	129,000	66,000	196,42	104,45	438,08	1453,80	187,69
6	73	R6/1	Learning	159,000	97,000	236,34	115,90	189,78	1838,95	440,00
6	95	WT	Learning	442,000	111,000	437,61	229,60	213,93	2159,70	457,97
6	70	WT	Learning	60,000	44,000	142,56	32,59	267,28	724,62	166,75
6	92	WT	Learning	304,000	147,000	175,51	40,30	340,13	509,29	215,63
6	86	WT	Learning	202,000	79,000	300,59	423,70	287,84	591,77	425,29
6	108	WT	Learning	55,000	41,000	7,23	25,42	146,94	774,00	74,70
6	78	WT	Learning	117,000	61,000	72,64	5,40	357,57	442,16	108,58
6	105	WT	Active	69,000	37,000	80,91	68,59	35,85	831,88	223,15

## Sheet: Figure 4
Age (months)	Mouse ID	Genotype	Condition	DMS	DLS	PFC	Amg	DG	CA1	Septum
2	47	WT	Home cage	84,000	81,000	66,06	48,99	371,80	115,42	140,53
2	52	WT	Home cage	49,000	15,000	17,95	9,79	40,06	44,89	55,54
2	41	WT	Home cage	0,000	0,000	38,96	4,53	118,96	28,86	83,94
2	63	WT	Home cage	0,000	0,000	11,57	0,00	536,43	8,15	23,88
2	31	WT	Home cage	63,000	0,000	57,00	0,00	246,00	0,00	52,00
2	23	WT	Home cage	8,000	0,000	0,00	6,00	119,00	7,00	51,21
2	43	WT	Home cage	30,000	0,000	6,27	10,09	133,43	90,53	107,98
4_6	101	WT	Home cage	0,000	0,000	123,68	0,00	0,00	0,00	12,19
4_6	96	WT	Home cage	0,000	0,000	7,32	3,57	10,05	0,00	4,75
4_6	110	WT	Home cage	0,000	0,000	9,06	4,89	0,00	0,00	3,12
4_6	75	WT	Home cage	19,000	0,000	8,87	0,00	0,00	0,00	7,24
4_6	72	WT	Home cage	8,000	3,000	1,31	24,24	190,86	694,65	13,29
4_6	25	WT	Home cage	0,000	0,000	7,73	0,00	127,00	0,00	64,00
4_6	35	WT	Home cage	47,000	0,000	30,00	0,00	196,00	0,00	52,00
4_6	98	WT	Home cage	0,000	0,000	,74	2,91	0,00	0,00	0,00
4_6	88	WT	Home cage	3,000	0,000	14,31	0,00	94,08	0,00	28,29
4_6	85	WT	Home cage	11,000	0,000	1,75	0,00	339,09	0,00	9,04
2	49	R6/1	Home cage	0,000	0,000	14,33	36,12	299,24	58,50	81,15
2	45	R6/1	Home cage	0,000	0,000	6,97	1,96	107,81	31,04	28,62
2	27	R6/1	Home cage	0,000	0,000	29,00	0,00	115,00	12,50	171,00
2	59	R6/1	Home cage	0,000	0,000	0,00	5,73	383,25	0,00	178,45
2	61	R6/1	Home cage	0,000	0,000	10,11	9,41	3,91	0,00	45,82
2	57	R6/1	Home cage	0,000	0,000	4,19	0,00	150,86	227,01	118,05
2	33	R6/1	Home cage	0,000	0,000	32,00	0,00	92,00	18,00	76,00
2	55	R6/1	Home cage	0,000	0,000	3,89	3,72	541,68	261,90	61,86
2	37	R6/1	Home cage	0,000	0,000	20,00	0,00	85,00	0,00	39,00
4_6	104	R6/1	Home cage	0,000	0,000	94,34	12,70	45,09	0,00	82,15
4_6	80	R6/1	Home cage	0,000	0,000	13,80	0,00	32,78	7,89	15,03
4_6	29	R6/1	Home cage	0,000	0,000	34,00	0,00	69,00	205,00	16,00
4_6	107	R6/1	Home cage	0,000	0,000	8,83	12,54	59,03	0,00	23,16
4_6	77	R6/1	Home cage	0,000	0,000	56,48	17,00	84,17	218,61	95,17
4_6	39	R6/1	Home cage	0,000	0,000	27,00	10,00	30,80	0,00	16,00
4_6	94	R6/1	Home cage	16,000	0,000	54,04	72,81	8,30	0,00	116,97
4_6	91	R6/1	Home cage	0,000	0,000	12,86	4,33	28,15	6,71	33,05
4_6	83	R6/1	Home cage	0,000	0,000	57,56	51,35	49,40	111,16	41,88
4_6	21	R6/1	Home cage	0,000	0,000	54,84	17,00	251,00	110,93	50,00

## Sheet: Figure 5
Age (months)	Mouse ID	Genotype	Condition	DMS	DLS	PFC	Amg	DG	CA1	Septum	Rewards	Total nose-pokes
2	24	R6/1	Learning	278,000	0,000	177,00	62,00	408,00	779,50	422,06	12,00	80,00
2	48	R6/1	Learning	551,000	409,000	191,13	50,83	137,05	1459,00	334,00	18,00	152,00
2	53	R6/1	Learning	655,000	194,000	212,99	36,50	24,34	1739,99	603,98	23,00	153,00
2	42	R6/1	Learning	398,000	133,000	174,53	47,95	401,75	1575,63	239,91	18,00	136,00
2	46	R6/1	Learning	486,000	30,000	234,52	12,54	107,80	1422,06	392,06	18,00	67,00
2	32	R6/1	Learning	529,000	82,000	211,00	39,00	530,00	611,00	608,00	20,00	46,00
2	62	R6/1	Learning	883,000	296,000	352,00	70,75	64,34	1254,21	814,41	20,00	112,00
2	28	WT	Learning	286,000	0,000	241,00	13,00	654,00	78,60	272,00	32,00	64,00
2	60	WT	Learning	49,000	0,000	17,35	55,98	9,82	224,16	46,13	25,00	111,00
2	64	WT	Learning	424,000	444,000	235,05	53,10	201,61	1641,13	584,89	21,00	65,00
2	38	WT	Learning	257,000	0,000	141,00	0,00	564,00	206,00	203,00	22,00	68,00
2	44	WT	Learning	362,000	170,000	223,21	35,65	360,73	623,33	422,15	13,00	96,00
2	58	WT	Learning	339,000	190,000	78,44	10,99	111,03	644,26	274,43	22,00	112,00
2	51	WT	Learning	62,000	48,000	84,09	4,01	362,84	669,00	132,39	31,00	169,00
2	56	WT	Learning	290,000	30,000	32,08	12,39	95,96	944,38	28,78	30,00	65,00
4_6	84	R6/1	Learning	111,000	69,000	146,34	29,00	235,25	777,19	192,96	5,00	19,00
4_6	90	R6/1	Learning	111,000	89,000	207,62	394,50	336,25	1005,33	194,00	4,00	8,00
4_6	76	R6/1	Learning	247,000	75,000	249,22	34,48	374,10	1068,82	846,19	4,00	18,00
4_6	71	R6/1	Learning	36,000	12,000	108,48	30,93	243,51	761,49	53,72	1,00	27,00
4_6	40	R6/1	Learning	424,000	18,000	258,00	7,00	718,00	1556,00	339,00	6,00	150,00
4_6	30	R6/1	Learning	128,000	0,000	220,00	43,00	645,00	1077,00	322,00	10,00	123,00
4_6	82	WT	Learning	176,000	41,000	146,71	50,05	434,79	782,40	207,87	27,00	74,00
4_6	74	WT	Learning	170,000	55,000	193,50	57,00	439,35	639,69	373,32	25,00	130,00
4_6	100	WT	Learning	115,000	99,000	100,30	46,16	83,25	358,55	157,59	38,00	153,00
4_6	103	WT	Learning	145,000	34,000	46,32	232,98	117,35	115,06	247,26	19,00	77,00
4_6	79	WT	Learning	194,000	66,000	246,15	98,25	301,76	1448,47	568,81	24,00	76,00
4_6	89	WT	Learning	280,000	87,000	182,85	0,00	279,32	738,77	430,00	33,00	122,00
4_6	34	WT	Learning	134,000	0,000	173,00	17,00	481,00	740,00	456,00	21,00	77,00
4_6	22	WT	Learning	126,000	25,000	238,00	16,00	366,00	423,00	655,00	20,00	89,00
4_6	97	R6/1	Learning	162,000	94,000	318,63	44,89	415,99	913,96	133,36	6,00	55,00
4_6	81	R6/1	Learning	187,000	98,000	223,31	8,37	303,92	1414,50	113,58	3,00	9,00
4_6	106	R6/1	Learning	226,000	79,000	208,87	105,64	278,54	640,00	345,88	2,00	133,00
4_6	93	R6/1	Learning	37,000	40,000	201,08	608,00	192,63	1921,13	159,53	0,00	0,00
4_6	87	R6/1	Learning	43,000	53,000	101,30	53,94	116,27	1474,17	74,83	0,00	0,00
4_6	102	R6/1	Learning	68,000	89,000	181,32	72,54	168,68	1050,50	561,17	2,00	4,00
4_6	99	R6/1	Learning	129,000	66,000	196,42	104,45	438,08	1453,80	187,69	2,00	4,00
4_6	73	R6/1	Learning	159,000	97,000	236,34	115,90	189,78	1838,95	440,00	1,00	2,00
4_6	95	WT	Learning	442,000	111,000	437,61	229,60	213,93	2159,70	457,97	29,00	150,00
4_6	70	WT	Learning	60,000	44,000	142,56	32,59	267,28	724,62	166,75	21,00	104,00
4_6	92	WT	Learning	304,000	147,000	175,51	40,30	340,13	509,29	215,63	16,00	46,00
4_6	86	WT	Learning	202,000	79,000	300,59	423,70	287,84	591,77	425,29	20,00	151,00
4_6	108	WT	Learning	55,000	41,000	7,23	25,42	146,94	774,00	74,70	16,00	140,00
4_6	78	WT	Learning	117,000	61,000	72,64	5,40	357,57	442,16	108,58	15,00	49,00
4_6	105	WT	Learning	69,000	37,000	80,91	68,59	35,85	831,88	223,15	35,00	80,00

## Sheet: Figure 6 
Mouse ID	Genotype	Age (months)	Ratio of D1+/cFos+ and DARP-32+ cells	Ratio of D2+/cFos+ and DARP-32+ cells
28	WT	2	0.645833	0.354167
38	WT	2	0.52381	0.47619
44	WT	2	0.661417	0.338583
51	WT	2	0.648427	0.351573
54	WT	2	0.697479	0.302521
56	WT	2	0.642003	0.357997
58	WT	2	0.707447	0.292553
60	WT	2	0.586802	0.413198
64	WT	2	0.658333	0.341667
24	R6/1	2	0.695117	0.304883
32	R6/1	2	0.620834	0.379166
36	R6/1	2	0.675439	0.324561
42	R6/1	2	0.666667	0.333333
46	R6/1	2	0.648464	0.351536
48	R6/1	2	0.589152	0.410848
50	R6/1	2	0.620074	0.379926
53	R6/1	2	0.586207	0.413793
62	R6/1	2	0.636364	0.363636
103	WT	4	0.675676	0.324324
22	WT	4	0.681818	0.318182
34	WT	4	0.743119	0.256881
74	WT	4	0.753731	0.246269
79	WT	4	0.710526	0.289474
82	WT	4	0.628319	0.371681
89	WT	4	0.618421	0.381579
109	R6/1	4	0.644444	0.355556
26	R6/1	4	0.735715	0.264285
30	R6/1	4	0.707547	0.292453
40	R6/1	4	0.73732	0.26268
71	R6/1	4	0.752688	0.247312
76	R6/1	4	0.689468	0.310532
84	R6/1	4	0.676056	0.323944
90	R6/1	4	0.615384	0.384616

## Sheet: Figure 7
Mouse ID	Genotype	Age (months)	Ratio c-fos+PV+/PV+
28	WT	2	0.42
44	WT	2	0.286
58	WT	2	0.114
64	WT	2	0.475
24	R6/1	2	0.1
36	R6/1	2	0.063
46	R6/1	2	0.074
48	R6/1	2	0.077
22	WT	4	0.31
34	WT	4	0.419
74	WT	4	0.326
79	WT	4	0.356
109	R6/1	4	0.08
71	R6/1	4	0.214
76	R6/1	4	0.094
84	R6/1	4	0.048
